# Supplementary material for: Microcystin-Leucine Arginine Causes Cytotoxic Effects in Sertoli Cells Resulting in Reproductive Dysfunction in Male Mice
Source: Sci Rep. 2016 Dec 15;6:39238. doi: 10.1038/srep39238 (PMC5157014; doi:10.1038/srep39238)
Supplement: Supplementary Dataset 1 [file srep39238-s1.xls]

## Sheet: Up-regulated miRNA prediction
Table 1. Top 20 up-regulated miRNAs and their predicted target mRNAs
ID	Fold Change	style	ID	Symbol	Fold Change	style
mmu-miR-322-3p	330.472	up	NM_001302957.1	Ttll7	0.801143	down
mmu-miR-322-3p	330.472	up	NM_026811.2	Lce1e	0.797866	down
mmu-miR-322-3p	330.472	up	NM_029182.1	Rasd2	0.751364	down
mmu-miR-450a-5p	168.659	up	NM_053242	FOXP2	0.811688	down
mmu-miR-450a-5p	168.659	up	ENSMUST00000087169	GEMIN8	0.801282	down
mmu-miR-450a-5p	168.659	up	NM_025506	RIIAD1	0.807103	down
mmu-miR-450a-5p	168.659	up	ENSMUST00000099980	TTN	0.622665	down
mmu-miR-423-5p	120.125	up	ENSMUST00000135874	ACER2	0.818331	down
mmu-miR-423-5p	120.125	up	NM_001110300	AP1M2	0.807754	down
mmu-miR-423-5p	120.125	up	NM_018790	ARC	0.737463	down
mmu-miR-423-5p	120.125	up	NM_177828	ARHGEF37	0.786782	down
mmu-miR-423-5p	120.125	up	NM_178662	ATCAY	0.795545	down
mmu-miR-423-5p	120.125	up	NM_023179	ATP6V1G2	0.8285	down
mmu-miR-423-5p	120.125	up	NM_138653	BSPRY	0.800641	down
mmu-miR-423-5p	120.125	up	NM_001081271	CALHM1	0.738552	down
mmu-miR-423-5p	120.125	up	NM_013803	CASR	0.807754	down
mmu-miR-423-5p	120.125	up	NM_001159910	CCDC85C	0.816993	down
mmu-miR-423-5p	120.125	up	NM_172873	CDCP2	0.70922	down
mmu-miR-423-5p	120.125	up	NM_001101507	CLEC2L	0.829876	down
mmu-miR-423-5p	120.125	up	NM_177129	CNTN2	0.792393	down
mmu-miR-423-5p	120.125	up	NM_138686	CYS1	0.783085	down
mmu-miR-423-5p	120.125	up	ENSMUST00000161610	DAO	0.784314	down
mmu-miR-423-5p	120.125	up	NM_027299	DEGS2	0.725689	down
mmu-miR-423-5p	120.125	up	NM_010487	ELAVL3	0.739645	down
mmu-miR-423-5p	120.125	up	NM_019680	ELF4	0.75188	down
mmu-miR-423-5p	120.125	up	NM_007925	ELN	0.827815	down
mmu-miR-423-5p	120.125	up	NM_007939	EPHA8	0.818331	down
mmu-miR-423-5p	120.125	up	NM_028224	FAIM2	0.801925	down
mmu-miR-423-5p	120.125	up	NM_183087	FAM189A1	0.820345	down
mmu-miR-423-5p	120.125	up	NM_198029	FERMT1	0.829876	down
mmu-miR-423-5p	120.125	up	NM_174993	FMR1NB	0.8	down
mmu-miR-423-5p	120.125	up	NM_183193	FOXI2	0.805802	down
mmu-miR-423-5p	120.125	up	NM_010280	GFRA3	0.826446	down
mmu-miR-423-5p	120.125	up	NM_008376	GIMAP1	0.826446	down
mmu-miR-423-5p	120.125	up	NM_008124	GJB1	0.811688	down
mmu-miR-423-5p	120.125	up	NM_174846	GLYCTK	0.805153	down
mmu-miR-423-5p	120.125	up	NM_010378	HLA-DQA1	0.780031	down
mmu-miR-423-5p	120.125	up	ENSMUST00000095807	HPCA	0.774593	down
mmu-miR-423-5p	120.125	up	AK016031	IBA57	0.819001	down
mmu-miR-423-5p	120.125	up	NM_010552	IL17A	0.818331	down
mmu-miR-423-5p	120.125	up	NM_019583	IL17RB	0.806452	down
mmu-miR-423-5p	120.125	up	NM_175462	KCNT1	0.814996	down
mmu-miR-423-5p	120.125	up	NM_177791	KCTD19	0.75358	down
mmu-miR-423-5p	120.125	up	NM_177052	KIF6	0.808407	down
mmu-miR-423-5p	120.125	up	NM_174866	KLK14	0.818331	down
mmu-miR-423-5p	120.125	up	NM_028660	KLK9	0.734754	down
mmu-miR-423-5p	120.125	up	NM_001003667	KRT77	0.823045	down
mmu-miR-423-5p	120.125	up	NM_001099774	KRTAP17-1	0.822368	down
mmu-miR-423-5p	120.125	up	NM_029613	KRTAP4-11	0.801925	down
mmu-miR-423-5p	120.125	up	NM_020295	LMBR1	0.798722	down
mmu-miR-423-5p	120.125	up	NM_010758	MAG	0.795545	down
mmu-miR-423-5p	120.125	up	NM_198599	MAP6D1	0.829187	down
mmu-miR-423-5p	120.125	up	NM_001037914	MCIDAS	0.809717	down
mmu-miR-423-5p	120.125	up	NM_153127	MMRN2	0.813008	down
mmu-miR-423-5p	120.125	up	NM_145136	MYOCD	0.776398	down
mmu-miR-423-5p	120.125	up	NM_001009546	NAALADL1	0.780031	down
mmu-miR-423-5p	120.125	up	NM_007789	NCAN	0.706714	down
mmu-miR-423-5p	120.125	up	NM_001109985	NOS1AP	0.721501	down
mmu-miR-423-5p	120.125	up	ENSMUST00000079278	NRSN2	0.789889	down
mmu-miR-423-5p	120.125	up	NM_172290	NTM	0.795545	down
mmu-miR-423-5p	120.125	up	NM_016967	OLIG2	0.759301	down
mmu-miR-423-5p	120.125	up	NM_177906	OPCML	0.750751	down
mmu-miR-423-5p	120.125	up	NM_011040	PAX8	0.818331	down
mmu-miR-423-5p	120.125	up	NM_001164557	PDZK1IP1	0.820345	down
mmu-miR-423-5p	120.125	up	NM_176916	PLD5	0.780031	down
mmu-miR-423-5p	120.125	up	ENSMUST00000028855	PROM2	0.704225	down
mmu-miR-423-5p	120.125	up	ENSMUST00000041627	SDK2	0.825083	down
mmu-miR-423-5p	120.125	up	NM_177920	SERPINA7	0.824402	down
mmu-miR-423-5p	120.125	up	NM_008223	SERPIND1	0.807754	down
mmu-miR-423-5p	120.125	up	NM_001177621	SLC5A6	0.827815	down
mmu-miR-423-5p	120.125	up	NM_015748	SLIT1	0.820345	down
mmu-miR-423-5p	120.125	up	NM_027840	SNX20	0.819672	down
mmu-miR-423-5p	120.125	up	NM_177082	SP8	0.794281	down
mmu-miR-423-5p	120.125	up	NM_019866	SPIB	0.783085	down
mmu-miR-423-5p	120.125	up	NM_009181	ST8SIA2	0.826446	down
mmu-miR-423-5p	120.125	up	NM_027865	TMEM25	0.829187	down
mmu-miR-423-5p	120.125	up	ENSMUST00000107864	TMEM8B	0.805153	down
mmu-miR-423-5p	120.125	up	NM_011642	TP73	0.81103	down
mmu-miR-423-5p	120.125	up	NM_001029873	UNC13A	0.814996	down
mmu-miR-423-5p	120.125	up	NM_011703	VIPR1	0.786164	down
mmu-miR-423-5p	120.125	up	NM_007701	VSX2	0.790514	down
mmu-miR-423-5p	120.125	up	NM_028125	ZBTB46	0.826446	down
mmu-miR-27a-5p	68.5614	up	NM_009218.3	Sstr3	0.802925	down
mmu-miR-27a-5p	68.5614	up	NM_001081270.1	Dscaml1	0.731882	down
mmu-miR-27a-5p	68.5614	up	NM_024204.6	Ankrd22	0.820278	down
mmu-miR-362-5p	49.5214	up	NM_027286	ACE2	0.770416	down
mmu-miR-362-5p	49.5214	up	NM_009889	CGA	0.780031	down
mmu-miR-362-5p	49.5214	up	NM_001033199	CLCA4	0.740741	down
mmu-miR-362-5p	49.5214	up	NM_198962	HCRTR2	0.809717	down
mmu-miR-362-5p	49.5214	up	NM_001034903	MANSC4	0.76864	down
mmu-miR-362-5p	49.5214	up	NM_178685	PCDH20	0.819001	down
mmu-miR-362-5p	49.5214	up	ENSMUST00000052296	PTHLH	0.822368	down
mmu-miR-362-5p	49.5214	up	NM_175499	SLITRK6	0.818331	down
mmu-miR-362-5p	49.5214	up	NM_011575	TFF3	0.714796	down
mmu-miR-362-5p	49.5214	up	NM_172485	THSD7B	0.820345	down
mmu-miR-362-5p	49.5214	up	NM_178240	TRIM50	0.675676	down
mmu-miR-362-5p	49.5214	up	NM_001080971	TUBB1	0.816327	down
mmu-miR-362-5p	49.5214	up	NM_010633	UHMK1	0.788022	down
mmu-miR-324-3p	41.0115	up	NM_024204.6	Ankrd33b	0.823299	down
mmu-miR-324-3p	41.0115	up	NM_013731.3	Sgk2	0.699428	down
mmu-miR-324-3p	41.0115	up	NM_011720.3	Wnt8b	0.812346	down
mmu-miR-324-3p	41.0115	up	NM_010080.3	Dspp	0.717528	down
mmu-miR-190-5p	36.2756	up	NM_001033782	Gm5592	0.622712	down
mmu-miR-190-5p	36.2756	up	NM_029018	Cd200r3	0.756417	down
mmu-miR-190-5p	36.2756	up	NM_010552	Il17a	0.818175	down
mmu-miR-190-5p	36.2756	up	NM_008665	Myt1	0.697601	down
mmu-miR-335-5p	35.5568	up	None	None	None	None
mmu-miR-335-3p	30.1686	up	NM_001081667.2	Klhl34	0.75058	down
mmu-miR-335-3p	30.1686	up	JQ438905.1	Crp	0.771852	down
mmu-miR-335-3p	30.1686	up	NM_177751.3	Cnksr2	0.812036	down
mmu-miR-467f	22.4724	up	NM_008417.5	Kcna2	0.798554	down
mmu-miR-467f	22.4724	up	NM_001317351.1	Ahrr	0.8272	down
mmu-miR-467f	22.4724	up	NM_172948.3	Mgat5b	0.781702	down
mmu-miR-200b-3p	21.5785	up	NM_008241.2	Foxg1	0.782624	down
mmu-miR-200b-3p	21.5785	up	NM_001291190.1	Ssh2	0.729854	down
mmu-miR-200b-3p	21.5785	up	NM_001291268.1	Hnf1b	0.829928	down
mmu-miR-200b-3p	21.5785	up	NM_199065.2	Slitrk1	0.81674	down
mmu-miR-200b-3p	21.5785	up	NM_008970.4	Pthlh	0.822373	down
mmu-miR-467d-3p	21.1408	up	NM_001302957.1	Ttll7	0.801143	down
mmu-miR-467d-3p	21.1408	up	NM_183026.2	Defb14	0.803518	down
mmu-miR-467d-3p	21.1408	up	NM_001317351.1	Ahrr	0.8272	down
mmu-let-7i-3p	20.2053	up	NM_008241.2	Foxg1	0.782624	down
mmu-let-7i-3p	20.2053	up	NM_024286.1	Popdc3	0.735384	down
mmu-miR-374-5p	20.821	up	NM_147220	ABCA9	0.806452	down
mmu-miR-374-5p	20.821	up	NM_008553	ASCL1	0.820345	down
mmu-miR-374-5p	20.821	up	NM_009723	ATP2B2	0.822368	down
mmu-miR-374-5p	20.821	up	NM_001079883	BCL11B	0.805153	down
mmu-miR-374-5p	20.821	up	NM_177381	COG3	0.803213	down
mmu-miR-374-5p	20.821	up	NM_027942	DDI1	0.822368	down
mmu-miR-374-5p	20.821	up	NM_001081426	DIP2C	0.794913	down
mmu-miR-374-5p	20.821	up	NM_007939	EPHA8	0.818331	down
mmu-miR-374-5p	20.821	up	NM_028462	FEZF1	0.657462	down
mmu-miR-374-5p	20.821	up	NM_008241	FOXG1	0.782473	down
mmu-miR-374-5p	20.821	up	NM_010262	GBX2	0.74129	down
mmu-miR-374-5p	20.821	up	NM_010548	IL10	0.747943	down
mmu-miR-374-5p	20.821	up	AF529169	KIAA1024	0.71736	down
mmu-miR-374-5p	20.821	up	NM_198599	MAP6D1	0.829187	down
mmu-miR-374-5p	20.821	up	NM_001093775	MYT1L	0.697837	down
mmu-miR-374-5p	20.821	up	NM_172290	NTM	0.795545	down
mmu-miR-374-5p	20.821	up	NM_009960	PCDHA11	0.713267	down
mmu-miR-374-5p	20.821	up	NM_177060	RNF222	0.780031	down
mmu-miR-374-5p	20.821	up	NM_019743	RYBP	0.735835	down
mmu-miR-374-5p	20.821	up	NM_172861	SLC7A14	0.751315	down
mmu-miR-374-5p	20.821	up	NM_199065	SLITRK1	0.816993	down
mmu-miR-374-5p	20.821	up	NM_009181	ST8SIA2	0.826446	down
mmu-miR-374-5p	20.821	up	NM_025285	STMN2	0.829876	down
mmu-miR-374-5p	20.821	up	NM_175165	TPRG1	0.748503	down
mmu-miR-374-5p	20.821	up	NM_001033247	WDR52	0.829876	down
mmu-miR-374-5p	20.821	up	NM_028125	ZBTB46	0.826446	down
mmu-miR-125a-3p	19.176	up	NM_001081139	ANKRD35	0.800641	down
mmu-miR-125a-3p	19.176	up	AK032909	ATP6V0A2	0.829187	down
mmu-miR-125a-3p	19.176	up	NM_001167996	C3orf80	0.781861	down
mmu-miR-125a-3p	19.176	up	NM_177045	CC2D1B	0.795545	down
mmu-miR-125a-3p	19.176	up	NM_001191044	DDX43	0.755287	down
mmu-miR-125a-3p	19.176	up	ENSMUST00000064806	DMBX1	0.818331	down
mmu-miR-125a-3p	19.176	up	NM_028224	FAIM2	0.801925	down
mmu-miR-125a-3p	19.176	up	NM_181748	FFAR4	0.821693	down
mmu-miR-125a-3p	19.176	up	NM_010242	FUT4	0.791766	down
mmu-miR-125a-3p	19.176	up	ENSMUST00000045737	GALNT11	0.823045	down
mmu-miR-125a-3p	19.176	up	ENSMUST00000053753	GJA4	0.809717	down
mmu-miR-125a-3p	19.176	up	NM_130453	GPHA2	0.749625	down
mmu-miR-125a-3p	19.176	up	BC066049	GPRIN2	0.766284	down
mmu-miR-125a-3p	19.176	up	NM_016976	GRM1	0.685401	down
mmu-miR-125a-3p	19.176	up	NM_022011	GTF2H2	0.821693	down
mmu-miR-125a-3p	19.176	up	NM_008741	HMP19	0.816327	down
mmu-miR-125a-3p	19.176	up	NM_010548	IL10	0.747943	down
mmu-miR-125a-3p	19.176	up	ENSMUST00000050234	JRK	0.777605	down
mmu-miR-125a-3p	19.176	up	NM_031180	KLB	0.778816	down
mmu-miR-125a-3p	19.176	up	NM_001163141	KRTAP24-1	0.737463	down
mmu-miR-125a-3p	19.176	up	NM_024291	KY	0.754148	down
mmu-miR-125a-3p	19.176	up	NM_001077398	LDB2	0.820345	down
mmu-miR-125a-3p	19.176	up	NM_011090	LILRB3	0.794281	down
mmu-miR-125a-3p	19.176	up	NM_020295	LMBR1	0.798722	down
mmu-miR-125a-3p	19.176	up	NM_013593	MB	0.719942	down
mmu-miR-125a-3p	19.176	up	NM_178051	MTERFD2	0.81367	down
mmu-miR-125a-3p	19.176	up	NM_146071	MUC20	0.768049	down
mmu-miR-125a-3p	19.176	up	NM_145136	MYOCD	0.776398	down
mmu-miR-125a-3p	19.176	up	NM_001085509	MYOM3	0.804505	down
mmu-miR-125a-3p	19.176	up	NM_013780	NPAS3	0.561167	down
mmu-miR-125a-3p	19.176	up	NM_032002	NRG4	0.772798	down
mmu-miR-125a-3p	19.176	up	NM_011028	P2RX6	0.798722	down
mmu-miR-125a-3p	19.176	up	NM_001195031	PAG1	0.706215	down
mmu-miR-125a-3p	19.176	up	ENSMUST00000020266	PBLD	0.821693	down
mmu-miR-125a-3p	19.176	up	NM_009475	PRAP1	0.70373	down
mmu-miR-125a-3p	19.176	up	NM_001081651	RAB42	0.784929	down
mmu-miR-125a-3p	19.176	up	NM_028903	SCARA5	0.783699	down
mmu-miR-125a-3p	19.176	up	NM_011377	SIM2	0.796813	down
mmu-miR-125a-3p	19.176	up	NM_029529	SLC35D3	0.806452	down
mmu-miR-125a-3p	19.176	up	NM_175328	SLC6A15	0.824402	down
mmu-miR-125a-3p	19.176	up	NM_172861	SLC7A14	0.751315	down
mmu-miR-125a-3p	19.176	up	NM_178740	SLITRK4	0.798085	down
mmu-miR-125a-3p	19.176	up	NM_177624	SNTN	0.747943	down
mmu-miR-125a-3p	19.176	up	NM_019418	TNFSF14	0.81103	down
mmu-miR-125a-3p	19.176	up	NM_001033247	WDR52	0.829876	down
mmu-miR-125a-3p	19.176	up	NM_173387	ZNF879	0.739645	down
mmu-miR-138	15.3418	up	NM_001033877	ADAMTS17	0.789889	down
mmu-miR-138	15.3418	up	NM_178662	ATCAY	0.795545	down
mmu-miR-138	15.3418	up	NM_001079883	BCL11B	0.805153	down
mmu-miR-138	15.3418	up	NM_001163728	C17orf100	0.77101	down
mmu-miR-138	15.3418	up	NM_009809	CASP14	0.742942	down
mmu-miR-138	15.3418	up	NM_028804	CCDC3	0.817661	down
mmu-miR-138	15.3418	up	NM_001159910	CCDC85C	0.816993	down
mmu-miR-138	15.3418	up	NM_177381	COG3	0.803213	down
mmu-miR-138	15.3418	up	NM_007762	CRHR1	0.806452	down
mmu-miR-138	15.3418	up	NM_007860	DIO1	0.818331	down
mmu-miR-138	15.3418	up	NM_145217	DIRAS1	0.78125	down
mmu-miR-138	15.3418	up	Z83811	DNAH12	0.825083	down
mmu-miR-138	15.3418	up	NM_007939	EPHA8	0.818331	down
mmu-miR-138	15.3418	up	NM_010154	ERBB4	0.780031	down
mmu-miR-138	15.3418	up	NM_007975	F2RL3	0.673401	down
mmu-miR-138	15.3418	up	NM_010172	F7	0.765697	down
mmu-miR-138	15.3418	up	NM_146187	FFAR2	0.78125	down
mmu-miR-138	15.3418	up	NM_181748	FFAR4	0.821693	down
mmu-miR-138	15.3418	up	NM_029990	LHFPL3	0.794913	down
mmu-miR-138	15.3418	up	NM_008559	MC1R	0.807103	down
mmu-miR-138	15.3418	up	NM_172948	MGAT5B	0.781861	down
mmu-miR-138	15.3418	up	NM_013516	MS4A2	0.74129	down
mmu-miR-138	15.3418	up	NM_001109985	NOS1AP	0.721501	down
mmu-miR-138	15.3418	up	ENSMUST00000079278	NRSN2	0.789889	down
mmu-miR-138	15.3418	up	NM_172290	NTM	0.795545	down
mmu-miR-138	15.3418	up	ENSMUST00000020266	PBLD	0.821693	down
mmu-miR-138	15.3418	up	ENSMUST00000028855	PROM2	0.704225	down
mmu-miR-138	15.3418	up	NM_001081399	PRSS33	0.818331	down
mmu-miR-138	15.3418	up	NM_001256382	RIMS2	0.814332	down
mmu-miR-138	15.3418	up	NM_177060	RNF222	0.780031	down
mmu-miR-138	15.3418	up	NM_178717	RXFP3	0.826446	down
mmu-miR-138	15.3418	up	NM_011326	SCNN1G	0.784314	down
mmu-miR-138	15.3418	up	NM_011377	SIM2	0.796813	down
mmu-miR-138	15.3418	up	NM_030710	SLAMF6	0.805802	down
mmu-miR-138	15.3418	up	NM_178703	SLC6A1	0.801282	down
mmu-miR-138	15.3418	up	NM_027840	SNX20	0.819672	down
mmu-miR-138	15.3418	up	NM_054103	STK33	0.801282	down
mmu-miR-138	15.3418	up	NM_001025608	SZRD1	0.82713	down
mmu-miR-138	15.3418	up	NM_001004182	TMEM178B	0.811688	down
mmu-miR-138	15.3418	up	NM_001168256	TMEM40	0.773395	down
mmu-miR-138	15.3418	up	NM_028651	TMTC4	0.819672	down
mmu-miR-138	15.3418	up	NM_001127259	TP63	0.734754	down
mmu-miR-138	15.3418	up	NM_198632	TRIM67	0.802568	down
mmu-miR-138	15.3418	up	NM_012035	TRPC7	0.819001	down
mmu-miR-138	15.3418	up	NM_011703	VIPR1	0.786164	down
mmu-miR-215-5p	13.8072	up	NM_177292.3	Wscd2	0.761724	down
mmu-miR-215-5p	13.8072	up	NM_001025571.2	Sh2d2a	0.781892	down
mmu-miR-215-5p	13.8072	up	NM_178740.4	Slitrk4	0.797866	down
mmu-miR-215-5p	13.8072	up	NM_181418.3	Ushbp1	0.766782	down
mmu-miR-215-5p	13.8072	up	NR_003559.1	Mrpl48	0.782198	down
mmu-miR-200c-3p	12.3071	up	NM_008241.2	Foxg1	0.782624	down
mmu-miR-200c-3p	12.3071	up	NM_008417.5	Kcna2	0.798554	down
mmu-miR-200c-3p	12.3071	up	NM_001291190.1	Ssh2	0.729854	down
mmu-miR-200c-3p	12.3071	up	NM_001291268.1	Hnf1b	0.829928	down
mmu-miR-200c-3p	12.3071	up	NM_199065.2	Slitrk1	0.81674	down
mmu-miR-200c-3p	12.3071	up	NM_008970.4	Pthlh	0.822373	down
mmu-miR-200c-3p	12.3071	up	NM_177769.4	Elmod1	0.774634	down
mmu-miR-9-3p	11.9181	up	NM_001302957.1	Ttll7	0.801143	down
mmu-miR-680	11.4165	up	NM_001080971.2	Tubb1	0.816193	down
mmu-miR-680	11.4165	up	NM_001291268.1	Hnf1b	0.829928	down
mmu-miR-680	11.4165	up	NM_026380.3	Rgs8	0.816474	down
mmu-miR-680	11.4165	up	NM_013697.5	Ttr	0.759391	down
mmu-miR-680	11.4165	up	NM_001276330.1	Ms4a2	0.741373	down
mmu-miR-409-5p	-4.474		NM_177343	CAMK1D	1.247
mmu-miR-409-5p	-4.474		NM_001034102	CDV3	1.28
mmu-miR-409-5p	-4.474		NM_009994	CYP1B1	1.201
mmu-miR-409-5p	-4.474		NM_019505	DGKE	1.249
mmu-miR-409-5p	-4.474		NM_001159297	GCSAM	1.277
mmu-miR-409-5p	-4.474		NM_027391	IYD	1.227
mmu-miR-409-5p	-4.474		NM_183046	KIF20B	1.238
mmu-miR-409-5p	-4.474		NM_025564	MAGOHB	1.362
mmu-miR-409-5p	-4.474		NM_010870	NAIP	1.205
mmu-miR-409-5p	-4.474		NM_175563	PRR11	1.22
mmu-miR-409-5p	-4.474		NM_027664	RIMKLB	1.233
mmu-miR-409-5p	-4.474		NM_144838	SGTB	1.351
mmu-miR-409-5p	-4.474		NM_009182	ST8SIA3	1.212
mmu-miR-409-5p	-4.474		ENSMUST00000163775	TIFA	1.241
mmu-miR-409-5p	-4.474		NM_025741	TPD52L3	1.224
mmu-miR-291b-3p	-34.808		NM_001081264	ALG6	1.21
mmu-miR-291b-3p	-34.808		NM_026368	CAAP1	1.255
mmu-miR-291b-3p	-34.808		NM_001081373	CEP164	1.286
mmu-miR-291b-3p	-34.808		NM_023873	CEP70	1.31
mmu-miR-291b-3p	-34.808		ENSMUST00000090277	EFCAB1	1.247
mmu-miR-291b-3p	-34.808		NM_178908	FAM26E	1.205
mmu-miR-291b-3p	-34.808		NM_026271	FIBIN	1.26
mmu-miR-291b-3p	-34.808		NM_001040397	FILIP1L	1.248
mmu-miR-291b-3p	-34.808		NM_010225	FOXF2	1.4
mmu-miR-291b-3p	-34.808		NM_008075	GABRR1	1.216
mmu-miR-291b-3p	-34.808		NM_173400	HAUS6	1.237
mmu-miR-291b-3p	-34.808		NM_033373	KRT23	1.23
mmu-miR-291b-3p	-34.808		NM_001252513	LIPI	1.236
mmu-miR-291b-3p	-34.808		NM_025979	MASTL	1.267
mmu-miR-291b-3p	-34.808		NM_001024703	MCTP2	1.254
mmu-miR-291b-3p	-34.808		NM_001081287	MPP7	1.205
mmu-miR-291b-3p	-34.808		NM_008651	MYBL1	1.204
mmu-miR-291b-3p	-34.808		NM_144946	NETO1	1.207
mmu-miR-291b-3p	-34.808		NM_001081411	SCLT1	1.242
mmu-miR-291b-3p	-34.808		NM_144838	SGTB	1.351
mmu-miR-542-3p	-2.797		NM_025918	CCDC43	1.201
mmu-miR-542-3p	-2.797		NM_001014996	CENPJ	1.263
mmu-miR-542-3p	-2.797		NM_001038604	CLEC5A	1.237
mmu-miR-542-3p	-2.797		BC004040	CNOT8	1.444
mmu-miR-542-3p	-2.797		BC024574	CXorf40A/CXorf40B	1.348
mmu-miR-542-3p	-2.797		NM_013932	DDX25	1.337
mmu-miR-542-3p	-2.797		U42384	DFNA5	1.319
mmu-miR-542-3p	-2.797		NM_172706	KIAA1324L	1.352
mmu-miR-542-3p	-2.797		NM_001081124	MAP7D2	1.201
mmu-miR-542-3p	-2.797		ENSMUST00000100069	SCN3A	1.264
mmu-miR-542-3p	-2.797		ENSMUST00000125086	SYS1	1.328
mmu-miR-542-3p	-2.797		NM_183138	TET3	1.226
mmu-miR-542-3p	-2.797		NM_031198	TFEC	1.201
mmu-miR-542-3p	-2.797		ENSMUST00000163775	TIFA	1.241
mmu-miR-542-3p	-2.797		NM_173746	TRIQK	1.201
mmu-miR-542-3p	-2.797		NM_001024950	ZNF563	1.202
mmu-miR-542-3p	-2.797		NM_001177545	ZNF761	1.548
mmu-miR-615-5p	-4.507		NM_019807	ACPP	1.227
mmu-miR-615-5p	-4.507		NM_207031	ANO7	1.301
mmu-miR-615-5p	-4.507		NM_207109	ASTN2	1.222
mmu-miR-615-5p	-4.507		NM_001081314	C2CD4B	1.215
mmu-miR-615-5p	-4.507		NM_009912	CCR1	1.465
mmu-miR-615-5p	-4.507		NM_026891	CDAN1	1.22
mmu-miR-615-5p	-4.507		NM_001081417	CHD7	1.257
mmu-miR-615-5p	-4.507		BC024574	CXorf40A/CXorf40B	1.348
mmu-miR-615-5p	-4.507		ENSMUST00000048486	FGG	1.214
mmu-miR-615-5p	-4.507		NM_010518	IGFBP5	1.211
mmu-miR-615-5p	-4.507		NM_008365	IL18R1	1.269
mmu-miR-615-5p	-4.507		NM_029122	IQCA1	1.258
mmu-miR-615-5p	-4.507		ENSMUST00000101492	KIAA1147	1.366
mmu-miR-615-5p	-4.507		NM_177303	LRRN4	1.228
mmu-miR-615-5p	-4.507		NM_011161	MAPK11	1.312
mmu-miR-615-5p	-4.507		ENSMUST00000165512	MNX1	1.243
mmu-miR-615-5p	-4.507		NM_145960	MTRF1	1.28
mmu-miR-615-5p	-4.507		NM_025399	NUDT14	1.318
mmu-miR-615-5p	-4.507		NM_001100461	PNMA5	1.258
mmu-miR-615-5p	-4.507		NM_175563	PRR11	1.22
mmu-miR-615-5p	-4.507		ENSMUST00000124341	SLC4A3	1.329
mmu-miR-615-5p	-4.507		ENSMUST00000041641	SOLH	1.222
mmu-miR-615-5p	-4.507		ENSMUST00000125086	SYS1	1.328
mmu-miR-615-5p	-4.507		NM_025741	TPD52L3	1.224
mmu-miR-671-3p	-2.403		NM_027468	CPM	1.232
mmu-miR-671-3p	-2.403		NM_026493	CSPP1	1.245
mmu-miR-671-3p	-2.403		NM_133809	KMO	1.344
mmu-miR-671-3p	-2.403		NM_025520	LSM5	1.283
mmu-miR-671-3p	-2.403		NM_026900	ZNF580	1.211
mmu-miR-7a	-6.761		BC066997	C8orf46	1.216
mmu-miR-7a	-6.761		NM_025918	CCDC43	1.201
mmu-miR-7a	-6.761		NM_001081328	CHSY3	1.351
mmu-miR-7a	-6.761		NM_175526	CLEC1A	1.257
mmu-miR-7a	-6.761		BC004040	CNOT8	1.444
mmu-miR-7a	-6.761		NM_025820	CRNKL1	1.221
mmu-miR-7a	-6.761		BC024574	CXorf40A/CXorf40B	1.348
mmu-miR-7a	-6.761		NM_029585	DET1	1.23
mmu-miR-7a	-6.761		NM_029001	ELOVL7	1.211
mmu-miR-7a	-6.761		ENSMUST00000122064	EMCN	1.202
mmu-miR-7a	-6.761		BC030179	FAM173B	1.252
mmu-miR-7a	-6.761		BC057111	FAM53C	1.21
mmu-miR-7a	-6.761		NM_010200	FGF13	1.227
mmu-miR-7a	-6.761		NM_027999	HAUS5	1.21
mmu-miR-7a	-6.761		NM_001145676	KIAA0825	1.217
mmu-miR-7a	-6.761		NM_053147	PCDHB15	1.253
mmu-miR-7a	-6.761		NM_001081024	SETDB2	1.256
mmu-miR-7a	-6.761		NM_001081310	TMEM236	1.259
mmu-miR-7a	-6.761		NM_026534	UBXN2B	1.209
mmu-miR-7a	-6.761		NM_181400	WDR47	1.278
mmu-miR-7a	-6.761		NM_138949	ZNF286A	1.269
