# Supplementary material for: Microcystin-Leucine Arginine Causes Cytotoxic Effects in Sertoli Cells Resulting in Reproductive Dysfunction in Male Mice
Source: Sci Rep. 2016 Dec 15;6:39238. doi: 10.1038/srep39238 (PMC5157014; doi:10.1038/srep39238)
Supplement: Supplementary Dataset 2 [file srep39238-s2.xls]

## Sheet: Down-regulated miRNA prediction
Table 2. Top 20 down-regulated miRNAs and their predicted target mRNAs
ID	Fold Change	style	ID	Symbol	Fold Change	style
mmu-miR-133a	0.32099	down	NM_027843	ARL14	1.205	up
mmu-miR-133a	0.32099	down	BC053749	C19orf55	1.23	up
mmu-miR-133a	0.32099	down	NM_016900	CAV2	1.236	up
mmu-miR-133a	0.32099	down	NM_019388	CD86	1.375	up
mmu-miR-133a	0.32099	down	NM_207282	DPP6	1.316	up
mmu-miR-133a	0.32099	down	NM_025853	DSN1	1.258	up
mmu-miR-133a	0.32099	down	NM_001164684	FAM156A/FAM156B	1.215	up
mmu-miR-133a	0.32099	down	NM_008239	FOXQ1	1.269	up
mmu-miR-133a	0.32099	down	NM_027999	HAUS5	1.21	up
mmu-miR-133a	0.32099	down	NM_134250	HAVCR2	1.232	up
mmu-miR-133a	0.32099	down	ENSMUST00000101492	KIAA1147	1.366	up
mmu-miR-133a	0.32099	down	NM_172871	KLHL9	1.219	up
mmu-miR-133a	0.32099	down	NM_008611	MMP8	1.231	up
mmu-miR-133a	0.32099	down	XM_986941	MS4A4A	1.364	up
mmu-miR-133a	0.32099	down	NM_001030294	OLFM4	1.219	up
mmu-miR-133a	0.32099	down	NM_029249	PARPBP	1.3	up
mmu-miR-133a	0.32099	down	ENSMUST00000099195	PDE7A	1.222	up
mmu-miR-133a	0.32099	down	NM_001100461	PNMA5	1.258	up
mmu-miR-133a	0.32099	down	NM_153053	SF3B4	1.417	up
mmu-miR-133a	0.32099	down	NM_011891	SGCD	1.233	up
mmu-miR-133a	0.32099	down	NM_144838	SGTB	1.351	up
mmu-miR-133a	0.32099	down	NM_028060	SLC35F2	1.21	up
mmu-miR-133a	0.32099	down	ENSMUST00000041641	SOLH	1.222	up
mmu-miR-133a	0.32099	down	NM_183138	TET3	1.226	up
mmu-miR-133a	0.32099	down	NM_026698	TMEM129	1.279	up
mmu-miR-133a	0.32099	down	NM_001025263	TPD52	1.209	up
mmu-miR-133a	0.32099	down	NM_029726	TRDN	1.353	up
mmu-miR-133a	0.32099	down	NM_173746	TRIQK	1.201	up
mmu-miR-133a	0.32099	down	ENSMUST00000036872	WIPI2	1.22	up
mmu-miR-133a	0.32099	down	NM_138949	ZNF286A	1.269	up
mmu-miR-202-3p	0.265407	down	NM_022989	ARL6IP6	1.207	up
mmu-miR-202-3p	0.265407	down	BC020125	C9orf40	1.256	up
mmu-miR-202-3p	0.265407	down	NM_001034102	CDV3	1.28	up
mmu-miR-202-3p	0.265407	down	NM_001081373	CEP164	1.286	up
mmu-miR-202-3p	0.265407	down	NM_001081417	CHD7	1.257	up
mmu-miR-202-3p	0.265407	down	NM_001081328	CHSY3	1.351	up
mmu-miR-202-3p	0.265407	down	NM_022890	CLDN12	1.208	up
mmu-miR-202-3p	0.265407	down	NM_001163566	CRB2	1.33	up
mmu-miR-202-3p	0.265407	down	NM_172284	DDX19B	1.215	up
mmu-miR-202-3p	0.265407	down	NM_029585	DET1	1.23	up
mmu-miR-202-3p	0.265407	down	NM_133803	DPP3	1.243	up
mmu-miR-202-3p	0.265407	down	NM_177632	FAM43A	1.22	up
mmu-miR-202-3p	0.265407	down	NM_001159507	GRIP2	1.203	up
mmu-miR-202-3p	0.265407	down	NM_023670	IGF2BP3	1.213	up
mmu-miR-202-3p	0.265407	down	NM_001008785	KBTBD8	1.367	up
mmu-miR-202-3p	0.265407	down	ENSMUST00000101492	KIAA1147	1.366	up
mmu-miR-202-3p	0.265407	down	ENSMUST00000125922	KIAA1211	1.293	up
mmu-miR-202-3p	0.265407	down	ENSMUST00000019862	L3HYPDH	1.212	up
mmu-miR-202-3p	0.265407	down	NM_010693	LCK	1.285	up
mmu-miR-202-3p	0.265407	down	ENSMUST00000042161	MGAT4A	1.313	up
mmu-miR-202-3p	0.265407	down	NM_172524	NIPAL4	1.235	up
mmu-miR-202-3p	0.265407	down	NM_016899	RAB25	1.224	up
mmu-miR-202-3p	0.265407	down	NM_001081048	SLC25A18	1.327	up
mmu-miR-202-3p	0.265407	down	NM_177909	SLC9A9	1.247	up
mmu-miR-202-3p	0.265407	down	ENSMUST00000041641	SOLH	1.222	up
mmu-miR-202-3p	0.265407	down	NM_009234	SOX11	1.282	up
mmu-miR-202-3p	0.265407	down	NM_025870	SWSAP1	1.271	up
mmu-miR-202-3p	0.265407	down	NM_183138	TET3	1.226	up
mmu-miR-202-3p	0.265407	down	NM_031997	TMEM2	1.246	up
mmu-miR-202-3p	0.265407	down	NM_181400	WDR47	1.278	up
mmu-miR-202-3p	0.265407	down	ENSMUST00000036872	WIPI2	1.22	up
mmu-miR-409-5p	0.267368	down	NM_177343	CAMK1D	1.247	up
mmu-miR-409-5p	0.267368	down	NM_001034102	CDV3	1.28	up
mmu-miR-409-5p	0.267368	down	NM_009994	CYP1B1	1.201	up
mmu-miR-409-5p	0.267368	down	NM_019505	DGKE	1.249	up
mmu-miR-409-5p	0.267368	down	NM_001159297	GCSAM	1.277	up
mmu-miR-409-5p	0.267368	down	NM_027391	IYD	1.227	up
mmu-miR-409-5p	0.267368	down	NM_183046	KIF20B	1.238	up
mmu-miR-409-5p	0.267368	down	NM_025564	MAGOHB	1.362	up
mmu-miR-409-5p	0.267368	down	NM_010870	NAIP	1.205	up
mmu-miR-409-5p	0.267368	down	NM_175563	PRR11	1.22	up
mmu-miR-409-5p	0.267368	down	NM_027664	RIMKLB	1.233	up
mmu-miR-409-5p	0.267368	down	NM_144838	SGTB	1.351	up
mmu-miR-409-5p	0.267368	down	NM_009182	ST8SIA3	1.212	up
mmu-miR-409-5p	0.267368	down	ENSMUST00000163775	TIFA	1.241	up
mmu-miR-409-5p	0.267368	down	NM_025741	TPD52L3	1.224	up
mmu-miR-615-5p	0.265407	down	NM_019807	ACPP	1.227	up
mmu-miR-615-5p	0.265407	down	NM_207031	ANO7	1.301	up
mmu-miR-615-5p	0.265407	down	NM_207109	ASTN2	1.222	up
mmu-miR-615-5p	0.265407	down	NM_001081314	C2CD4B	1.215	up
mmu-miR-615-5p	0.265407	down	NM_009912	CCR1	1.465	up
mmu-miR-615-5p	0.265407	down	NM_026891	CDAN1	1.22	up
mmu-miR-615-5p	0.265407	down	NM_001081417	CHD7	1.257	up
mmu-miR-615-5p	0.265407	down	BC024574	CXorf40A/CXorf40B	1.348	up
mmu-miR-615-5p	0.265407	down	ENSMUST00000048486	FGG	1.214	up
mmu-miR-615-5p	0.265407	down	NM_010518	IGFBP5	1.211	up
mmu-miR-615-5p	0.265407	down	NM_008365	IL18R1	1.269	up
mmu-miR-615-5p	0.265407	down	NM_029122	IQCA1	1.258	up
mmu-miR-615-5p	0.265407	down	ENSMUST00000101492	KIAA1147	1.366	up
mmu-miR-615-5p	0.265407	down	NM_177303	LRRN4	1.228	up
mmu-miR-615-5p	0.265407	down	NM_011161	MAPK11	1.312	up
mmu-miR-615-5p	0.265407	down	ENSMUST00000165512	MNX1	1.243	up
mmu-miR-615-5p	0.265407	down	NM_145960	MTRF1	1.28	up
mmu-miR-615-5p	0.265407	down	NM_025399	NUDT14	1.318	up
mmu-miR-615-5p	0.265407	down	NM_001100461	PNMA5	1.258	up
mmu-miR-615-5p	0.265407	down	NM_175563	PRR11	1.22	up
mmu-miR-615-5p	0.265407	down	ENSMUST00000124341	SLC4A3	1.329	up
mmu-miR-615-5p	0.265407	down	ENSMUST00000041641	SOLH	1.222	up
mmu-miR-615-5p	0.265407	down	ENSMUST00000125086	SYS1	1.328	up
mmu-miR-615-5p	0.265407	down	NM_025741	TPD52L3	1.224	up
mmu-miR-671-3p	0.237328	down	NM_027468	CPM	1.232	up
mmu-miR-671-3p	0.237328	down	NM_026493	CSPP1	1.245	up
mmu-miR-671-3p	0.237328	down	NM_133809	KMO	1.344	up
mmu-miR-671-3p	0.237328	down	NM_025520	LSM5	1.283	up
mmu-miR-671-3p	0.237328	down	NM_026900	ZNF580	1.211	up
mmu-miR-345-3p	0.212536	down	NM_022989	ARL6IP6	1.207	up
mmu-miR-345-3p	0.212536	down	NM_144527	CEP85	1.216	up
mmu-miR-345-3p	0.212536	down	ENSMUST00000090277	EFCAB1	1.247	up
mmu-miR-345-3p	0.212536	down	NM_029389	FAM35A	1.251	up
mmu-miR-345-3p	0.212536	down	NM_026278	LRP2BP	1.206	up
mmu-miR-345-3p	0.212536	down	NM_028095	METTL10	1.223	up
mmu-miR-345-3p	0.212536	down	NM_029017	MRPL47	1.516	up
mmu-miR-345-3p	0.212536	down	NM_011643	TRPC1	1.248	up
mmu-miR-193-5p	0.217401	down	NM_027144	ARHGEF12	1.31	up
mmu-miR-193-5p	0.217401	down	NM_001163566	CRB2	1.33	up
mmu-miR-193-5p	0.217401	down	NM_178908	FAM26E	1.205	up
mmu-miR-193-5p	0.217401	down	BC057111	FAM53C	1.21	up
mmu-miR-193-5p	0.217401	down	NM_134250	HAVCR2	1.232	up
mmu-miR-193-5p	0.217401	down	NM_010518	IGFBP5	1.211	up
mmu-miR-193-5p	0.217401	down	NM_001008785	KBTBD8	1.367	up
mmu-miR-193-5p	0.217401	down	NM_001145676	KIAA0825	1.217	up
mmu-miR-193-5p	0.217401	down	ENSMUST00000101492	KIAA1147	1.366	up
mmu-miR-193-5p	0.217401	down	NM_001001980	LIMCH1	1.216	up
mmu-miR-193-5p	0.217401	down	ENSMUST00000042161	MGAT4A	1.313	up
mmu-miR-193-5p	0.217401	down	NM_008611	MMP8	1.231	up
mmu-miR-193-5p	0.217401	down	NM_025399	NUDT14	1.318	up
mmu-miR-193-5p	0.217401	down	NM_183138	TET3	1.226	up
mmu-miR-193-5p	0.217401	down	ENSMUST00000036872	WIPI2	1.22	up
mmu-miR-193-5p	0.217401	down	NM_028673	ZDBF2	1.215	up
mmu-miR-7a-5p	0.203457	down	BC066997	C8orf46	1.216	up
mmu-miR-7a-5p	0.203457	down	NM_025918	CCDC43	1.201	up
mmu-miR-7a-5p	0.203457	down	NM_001081328	CHSY3	1.351	up
mmu-miR-7a-5p	0.203457	down	NM_175526	CLEC1A	1.257	up
mmu-miR-7a-5p	0.203457	down	BC004040	CNOT8	1.444	up
mmu-miR-7a-5p	0.203457	down	NM_025820	CRNKL1	1.221	up
mmu-miR-7a-5p	0.203457	down	BC024574	CXorf40A/CXorf40B	1.348	up
mmu-miR-7a-5p	0.203457	down	NM_029585	DET1	1.23	up
mmu-miR-7a-5p	0.203457	down	NM_029001	ELOVL7	1.211	up
mmu-miR-7a-5p	0.203457	down	ENSMUST00000122064	EMCN	1.202	up
mmu-miR-7a-5p	0.203457	down	BC030179	FAM173B	1.252	up
mmu-miR-7a-5p	0.203457	down	BC057111	FAM53C	1.21	up
mmu-miR-7a-5p	0.203457	down	NM_010200	FGF13	1.227	up
mmu-miR-7a-5p	0.203457	down	NM_027999	HAUS5	1.21	up
mmu-miR-7a-5p	0.203457	down	NM_001145676	KIAA0825	1.217	up
mmu-miR-7a-5p	0.203457	down	NM_053147	PCDHB15	1.253	up
mmu-miR-7a-5p	0.203457	down	NM_001081024	SETDB2	1.256	up
mmu-miR-7a-5p	0.203457	down	NM_001081310	TMEM236	1.259	up
mmu-miR-7a-5p	0.203457	down	NM_026534	UBXN2B	1.209	up
mmu-miR-7a-5p	0.203457	down	NM_181400	WDR47	1.278	up
mmu-miR-7a-5p	0.203457	down	NM_138949	ZNF286A	1.269	up
mmu-miR-34b-5p	0.182875	down	NM_001081264	ALG6	1.21	up
mmu-miR-34b-5p	0.182875	down	NM_139305	CA9	1.382	up
mmu-miR-34b-5p	0.182875	down	NM_009912	CCR1	1.465	up
mmu-miR-34b-5p	0.182875	down	NM_026891	CDAN1	1.22	up
mmu-miR-34b-5p	0.182875	down	NM_025820	CRNKL1	1.221	up
mmu-miR-34b-5p	0.182875	down	NM_133803	DPP3	1.243	up
mmu-miR-34b-5p	0.182875	down	NM_001080814	FAT3	1.26	up
mmu-miR-34b-5p	0.182875	down	NM_021564	FETUB	1.314	up
mmu-miR-34b-5p	0.182875	down	NM_008239	FOXQ1	1.269	up
mmu-miR-34b-5p	0.182875	down	NM_172812	HTR2A	1.259	up
mmu-miR-34b-5p	0.182875	down	NM_023670	IGF2BP3	1.213	up
mmu-miR-34b-5p	0.182875	down	ENSMUST00000037636	INA	1.499	up
mmu-miR-34b-5p	0.182875	down	NM_181317	KCNS2	1.291	up
mmu-miR-34b-5p	0.182875	down	NM_001145676	KIAA0825	1.217	up
mmu-miR-34b-5p	0.182875	down	NM_013582	LHCGR	1.317	up
mmu-miR-34b-5p	0.182875	down	ENSMUST00000042161	MGAT4A	1.313	up
mmu-miR-34b-5p	0.182875	down	NM_001113198	MITF	1.279	up
mmu-miR-34b-5p	0.182875	down	NM_010870	NAIP	1.205	up
mmu-miR-34b-5p	0.182875	down	NM_001085493	NDUFAF6	1.246	up
mmu-miR-34b-5p	0.182875	down	NM_144946	NETO1	1.207	up
mmu-miR-34b-5p	0.182875	down	NM_010936	NR1I2	1.227	up
mmu-miR-34b-5p	0.182875	down	NM_175563	PRR11	1.22	up
mmu-miR-34b-5p	0.182875	down	NM_001174170	SERPINB2	1.229	up
mmu-miR-34b-5p	0.182875	down	NM_177787	SLC15A5	1.202	up
mmu-miR-34b-5p	0.182875	down	NM_009182	ST8SIA3	1.212	up
mmu-miR-34b-5p	0.182875	down	NM_183264	TESPA1	1.247	up
mmu-miR-34b-5p	0.182875	down	NM_001025263	TPD52	1.209	up
mmu-miR-34b-5p	0.182875	down	NM_025741	TPD52L3	1.224	up
mmu-miR-34b-5p	0.182875	down	NM_173746	TRIQK	1.201	up
mmu-miR-34b-5p	0.182875	down	NM_016862	VTI1A	1.232	up
mmu-miR-34b-5p	0.182875	down	ENSMUST00000036872	WIPI2	1.22	up
mmu-miR-542-3p	0.164211	down	NM_025918	CCDC43	1.201	up
mmu-miR-542-3p	0.164211	down	NM_001014996	CENPJ	1.263	up
mmu-miR-542-3p	0.164211	down	NM_001038604	CLEC5A	1.237	up
mmu-miR-542-3p	0.164211	down	BC004040	CNOT8	1.444	up
mmu-miR-542-3p	0.164211	down	BC024574	CXorf40A/CXorf40B	1.348	up
mmu-miR-542-3p	0.164211	down	NM_013932	DDX25	1.337	up
mmu-miR-542-3p	0.164211	down	U42384	DFNA5	1.319	up
mmu-miR-542-3p	0.164211	down	NM_172706	KIAA1324L	1.352	up
mmu-miR-542-3p	0.164211	down	NM_001081124	MAP7D2	1.201	up
mmu-miR-542-3p	0.164211	down	ENSMUST00000100069	SCN3A	1.264	up
mmu-miR-542-3p	0.164211	down	ENSMUST00000125086	SYS1	1.328	up
mmu-miR-542-3p	0.164211	down	NM_183138	TET3	1.226	up
mmu-miR-542-3p	0.164211	down	NM_031198	TFEC	1.201	up
mmu-miR-542-3p	0.164211	down	ENSMUST00000163775	TIFA	1.241	up
mmu-miR-542-3p	0.164211	down	NM_173746	TRIQK	1.201	up
mmu-miR-542-3p	0.164211	down	NM_001024950	ZNF563	1.202	up
mmu-miR-542-3p	0.164211	down	NM_001177545	ZNF761	1.548	up
mmu-miR-342-5p	0.147624	down	BC024574	CXorf40A/CXorf40B	1.348	up
mmu-miR-342-5p	0.147624	down	NM_175035	GIMAP1-GIMAP5	1.317	up
mmu-miR-342-5p	0.147624	down	NM_027999	HAUS5	1.21	up
mmu-miR-342-5p	0.147624	down	NM_010518	IGFBP5	1.211	up
mmu-miR-342-5p	0.147624	down	NM_027391	IYD	1.227	up
mmu-miR-342-5p	0.147624	down	NM_172821	MAP3K13	1.272	up
mmu-miR-342-5p	0.147624	down	NM_001085493	NDUFAF6	1.246	up
mmu-miR-342-5p	0.147624	down	NM_027618	POTEM (includes others)	1.205	up
mmu-miR-342-5p	0.147624	down	NM_177994	R3HDM4	1.285	up
mmu-miR-342-5p	0.147624	down	NM_153053	SF3B4	1.417	up
mmu-miR-342-5p	0.147624	down	NM_183138	TET3	1.226	up
mmu-miR-342-5p	0.147624	down	NM_173746	TRIQK	1.201	up
mmu-miR-342-5p	0.147624	down	NM_001024950	ZNF563	1.202	up
mmu-miR-342-5p	0.147624	down	NM_001163996	ZNF605	1.253	up
mmu-miR-181a	0.0498109	down	NM_133220	C8orf44-SGK3/SGK3	1.241	up
mmu-miR-181a	0.0498109	down	NM_010778	CD46	1.203	up
mmu-miR-181a	0.0498109	down	ENSMUST00000068584	CD48	1.2	up
mmu-miR-181a	0.0498109	down	NM_001081417	CHD7	1.257	up
mmu-miR-181a	0.0498109	down	NM_207282	DPP6	1.316	up
mmu-miR-181a	0.0498109	down	NM_001166207	DPY19L2	1.238	up
mmu-miR-181a	0.0498109	down	NM_001195036	ECT2L	1.635	up
mmu-miR-181a	0.0498109	down	ENSMUST00000073705	FAM222B	1.332	up
mmu-miR-181a	0.0498109	down	NM_178870	HS3ST3A1	1.241	up
mmu-miR-181a	0.0498109	down	NM_023670	IGF2BP3	1.213	up
mmu-miR-181a	0.0498109	down	NM_183322	KHDC1	1.316	up
mmu-miR-181a	0.0498109	down	NM_001145676	KIAA0825	1.217	up
mmu-miR-181a	0.0498109	down	NM_172706	KIAA1324L	1.352	up
mmu-miR-181a	0.0498109	down	NM_133809	KMO	1.344	up
mmu-miR-181a	0.0498109	down	NM_001001980	LIMCH1	1.216	up
mmu-miR-181a	0.0498109	down	NM_025564	MAGOHB	1.362	up
mmu-miR-181a	0.0498109	down	ENSMUST00000165512	MNX1	1.243	up
mmu-miR-181a	0.0498109	down	NM_001081287	MPP7	1.205	up
mmu-miR-181a	0.0498109	down	NM_008651	MYBL1	1.204	up
mmu-miR-181a	0.0498109	down	NM_172524	NIPAL4	1.235	up
mmu-miR-181a	0.0498109	down	NM_134117	PKDCC	1.224	up
mmu-miR-181a	0.0498109	down	NM_001081176	POLR3G	1.396	up
mmu-miR-181a	0.0498109	down	NM_028447	PRRC1	1.205	up
mmu-miR-181a	0.0498109	down	NM_027664	RIMKLB	1.233	up
mmu-miR-181a	0.0498109	down	NM_010156	SAMD9L	1.226	up
mmu-miR-181a	0.0498109	down	NM_144838	SGTB	1.351	up
mmu-miR-181a	0.0498109	down	NM_009182	ST8SIA3	1.212	up
mmu-miR-181a	0.0498109	down	NM_207023	TAS2R20	1.539	up
mmu-miR-181a	0.0498109	down	ENSMUST00000163775	TIFA	1.241	up
mmu-miR-181a	0.0498109	down	NM_001160385	TMEM196	1.222	up
mmu-miR-181a	0.0498109	down	NM_011702	VIP	1.259	up
mmu-miR-181a	0.0498109	down	NM_001163013	YTHDC2	1.268	up
mmu-miR-181a	0.0498109	down	NM_178404	ZC3H6	1.216	up
mmu-miR-181a	0.0498109	down	NM_138949	ZNF286A	1.269	up
mmu-miR-181a	0.0498109	down	NM_001024950	ZNF563	1.202	up
mmu-miR-181a	0.0498109	down	NM_028028	ZSWIM1	1.28	up
mmu-miR-188-5p	0.0467408	down	NM_001042605	CD74	1.282	up
mmu-miR-188-5p	0.0467408	down	ENSMUST00000106091	GJB3	1.276	up
mmu-miR-188-5p	0.0467408	down	NM_001024617	INPP4B	1.2	up
mmu-miR-188-5p	0.0467408	down	NM_172488	LACC1	1.225	up
mmu-miR-188-5p	0.0467408	down	NM_025564	MAGOHB	1.362	up
mmu-miR-188-5p	0.0467408	down	NM_025867	SERPINB11	1.23	up
mmu-miR-188-5p	0.0467408	down	NM_133648	SLC12A6	1.369	up
mmu-miR-188-5p	0.0467408	down	NM_172577	SLC25A21	1.22	up
mmu-miR-188-5p	0.0467408	down	ENSMUST00000163775	TIFA	1.241	up
mmu-miR-188-5p	0.0467408	down	NM_011643	TRPC1	1.248	up
mmu-miR-199a-5p	0.0583594	down	NM_133360	ACACA	1.215	up
mmu-miR-199a-5p	0.0583594	down	NM_029901	AKR1C1/AKR1C2	1.353	up
mmu-miR-199a-5p	0.0583594	down	NM_027144	ARHGEF12	1.31	up
mmu-miR-199a-5p	0.0583594	down	NM_022989	ARL6IP6	1.207	up
mmu-miR-199a-5p	0.0583594	down	NM_001166063	CCDC152	1.236	up
mmu-miR-199a-5p	0.0583594	down	NM_025918	CCDC43	1.201	up
mmu-miR-199a-5p	0.0583594	down	NM_001081417	CHD7	1.257	up
mmu-miR-199a-5p	0.0583594	down	NM_001038604	CLEC5A	1.237	up
mmu-miR-199a-5p	0.0583594	down	NM_001252070	DNAH7	1.424	up
mmu-miR-199a-5p	0.0583594	down	NM_007904	EDNRB	1.218	up
mmu-miR-199a-5p	0.0583594	down	NM_029001	ELOVL7	1.211	up
mmu-miR-199a-5p	0.0583594	down	NM_001081381	ELP6	1.521	up
mmu-miR-199a-5p	0.0583594	down	ENSMUST00000073705	FAM222B	1.332	up
mmu-miR-199a-5p	0.0583594	down	ENSMUST00000106091	GJB3	1.276	up
mmu-miR-199a-5p	0.0583594	down	NM_027999	HAUS5	1.21	up
mmu-miR-199a-5p	0.0583594	down	NM_172706	KIAA1324L	1.352	up
mmu-miR-199a-5p	0.0583594	down	NM_201375	KNG1	1.362	up
mmu-miR-199a-5p	0.0583594	down	NM_001081124	MAP7D2	1.201	up
mmu-miR-199a-5p	0.0583594	down	NM_001024703	MCTP2	1.254	up
mmu-miR-199a-5p	0.0583594	down	NM_026004	NT5C3A	1.226	up
mmu-miR-199a-5p	0.0583594	down	NM_172674	PHF20	1.203	up
mmu-miR-199a-5p	0.0583594	down	NM_001112714	RALGAPA1	1.277	up
mmu-miR-199a-5p	0.0583594	down	NM_172953	SERPINA5	1.364	up
mmu-miR-199a-5p	0.0583594	down	NM_011891	SGCD	1.233	up
mmu-miR-199a-5p	0.0583594	down	NM_183264	TESPA1	1.247	up
mmu-miR-199a-5p	0.0583594	down	NM_030208	TRMT44	1.218	up
mmu-miR-199a-5p	0.0583594	down	ENSMUST00000036872	WIPI2	1.22	up
mmu-miR-199a-5p	0.0583594	down	NM_001024950	ZNF563	1.202	up
mmu-miR-199a-5p	0.0583594	down	NM_001177545	ZNF761	1.548	up
mmu-miR-290-5p	0.0287559	down	NM_144903	ALDOB	1.312	up
mmu-miR-290-5p	0.0287559	down	NM_016704	C6	1.218	up
mmu-miR-290-5p	0.0287559	down	NM_029001	ELOVL7	1.211	up
mmu-miR-290-5p	0.0287559	down	ENSMUST00000073705	FAM222B	1.332	up
mmu-miR-290-5p	0.0287559	down	NM_178908	FAM26E	1.205	up
mmu-miR-290-5p	0.0287559	down	ENSMUST00000042161	MGAT4A	1.313	up
mmu-miR-290-5p	0.0287559	down	NM_144946	NETO1	1.207	up
mmu-miR-290-5p	0.0287559	down	NM_027618	POTEM (includes others)	1.205	up
mmu-miR-290-5p	0.0287559	down	NM_175563	PRR11	1.22	up
mmu-miR-290-5p	0.0287559	down	NM_027664	RIMKLB	1.233	up
mmu-miR-290-5p	0.0287559	down	NM_001099298	SCN2A	1.26	up
mmu-miR-290-5p	0.0287559	down	NM_028060	SLC35F2	1.21	up
mmu-miR-290-5p	0.0287559	down	NM_178404	ZC3H6	1.216	up
mmu-miR-291b-3p	0.0287559	down	NM_001081264	ALG6	1.21	up
mmu-miR-291b-3p	0.0287559	down	NM_026368	CAAP1	1.255	up
mmu-miR-291b-3p	0.0287559	down	NM_001081373	CEP164	1.286	up
mmu-miR-291b-3p	0.0287559	down	NM_023873	CEP70	1.31	up
mmu-miR-291b-3p	0.0287559	down	ENSMUST00000090277	EFCAB1	1.247	up
mmu-miR-291b-3p	0.0287559	down	NM_178908	FAM26E	1.205	up
mmu-miR-291b-3p	0.0287559	down	NM_026271	FIBIN	1.26	up
mmu-miR-291b-3p	0.0287559	down	NM_001040397	FILIP1L	1.248	up
mmu-miR-291b-3p	0.0287559	down	NM_010225	FOXF2	1.4	up
mmu-miR-291b-3p	0.0287559	down	NM_008075	GABRR1	1.216	up
mmu-miR-291b-3p	0.0287559	down	NM_173400	HAUS6	1.237	up
mmu-miR-291b-3p	0.0287559	down	NM_033373	KRT23	1.23	up
mmu-miR-291b-3p	0.0287559	down	NM_001252513	LIPI	1.236	up
mmu-miR-291b-3p	0.0287559	down	NM_025979	MASTL	1.267	up
mmu-miR-291b-3p	0.0287559	down	NM_001024703	MCTP2	1.254	up
mmu-miR-291b-3p	0.0287559	down	NM_001081287	MPP7	1.205	up
mmu-miR-291b-3p	0.0287559	down	NM_008651	MYBL1	1.204	up
mmu-miR-291b-3p	0.0287559	down	NM_144946	NETO1	1.207	up
mmu-miR-291b-3p	0.0287559	down	NM_001081411	SCLT1	1.242	up
mmu-miR-291b-3p	0.0287559	down	NM_144838	SGTB	1.351	up
mmu-miR-128a-3p	0.0173592	down	NM_009626	ADH7	1.268	up
mmu-miR-128a-3p	0.0173592	down	NM_207109	ASTN2	1.222	up
mmu-miR-128a-3p	0.0173592	down	NM_172660	C9orf114	1.222	up
mmu-miR-128a-3p	0.0173592	down	NM_001081381	ELP6	1.521	up
mmu-miR-128a-3p	0.0173592	down	ENSMUST00000073705	FAM222B	1.332	up
mmu-miR-128a-3p	0.0173592	down	NM_001080814	FAT3	1.26	up
mmu-miR-128a-3p	0.0173592	down	NM_008239	FOXQ1	1.269	up
mmu-miR-128a-3p	0.0173592	down	NM_008059	G0S2	1.212	up
mmu-miR-128a-3p	0.0173592	down	NM_001008785	KBTBD8	1.367	up
mmu-miR-128a-3p	0.0173592	down	ENSMUST00000101492	KIAA1147	1.366	up
mmu-miR-128a-3p	0.0173592	down	NM_172488	LACC1	1.225	up
mmu-miR-128a-3p	0.0173592	down	NM_026278	LRP2BP	1.206	up
mmu-miR-128a-3p	0.0173592	down	NM_028025	MAGEB16	1.233	up
mmu-miR-128a-3p	0.0173592	down	NM_008671	NAP1L2	1.336	up
mmu-miR-128a-3p	0.0173592	down	NM_144946	NETO1	1.207	up
mmu-miR-128a-3p	0.0173592	down	NM_172524	NIPAL4	1.235	up
mmu-miR-128a-3p	0.0173592	down	NM_030676	NR5A2	1.259	up
mmu-miR-128a-3p	0.0173592	down	NM_172674	PHF20	1.203	up
mmu-miR-128a-3p	0.0173592	down	NM_029062	PIH1D3	1.401	up
mmu-miR-128a-3p	0.0173592	down	NM_026873	PTCD2	1.22	up
mmu-miR-128a-3p	0.0173592	down	NM_001112714	RALGAPA1	1.277	up
mmu-miR-128a-3p	0.0173592	down	NM_010156	SAMD9L	1.226	up
mmu-miR-128a-3p	0.0173592	down	NM_133648	SLC12A6	1.369	up
mmu-miR-128a-3p	0.0173592	down	NM_009234	SOX11	1.282	up
mmu-miR-128a-3p	0.0173592	down	NM_001009574	TAAR5	1.395	up
mmu-miR-128a-3p	0.0173592	down	ENSMUST00000163775	TIFA	1.241	up
mmu-miR-128a-3p	0.0173592	down	NM_172609	TOMM22	1.239	up
mmu-miR-128a-3p	0.0173592	down	NM_031202	TYRP1	1.281	up
mmu-miR-128a-3p	0.0173592	down	ENSMUST00000075245	UNC13C	1.224	up
mmu-miR-296-5p	0.0193704	down	NM_133360	ACACA	1.215	up
mmu-miR-296-5p	0.0193704	down	NM_207031	ANO7	1.301	up
mmu-miR-296-5p	0.0193704	down	NM_080445	B3GALT6	1.248	up
mmu-miR-296-5p	0.0193704	down	NM_177343	CAMK1D	1.247	up
mmu-miR-296-5p	0.0193704	down	NM_144527	CEP85	1.216	up
mmu-miR-296-5p	0.0193704	down	BC024574	CXorf40A/CXorf40B	1.348	up
mmu-miR-296-5p	0.0193704	down	NM_009994	CYP1B1	1.201	up
mmu-miR-296-5p	0.0193704	down	NM_021354	DRG2	1.201	up
mmu-miR-296-5p	0.0193704	down	NM_001164684	FAM156A/FAM156B	1.215	up
mmu-miR-296-5p	0.0193704	down	NM_177632	FAM43A	1.22	up
mmu-miR-296-5p	0.0193704	down	NM_001164225	FBXL16	1.251	up
mmu-miR-296-5p	0.0193704	down	NM_175035	GIMAP1-GIMAP5	1.317	up
mmu-miR-296-5p	0.0193704	down	NM_001159507	GRIP2	1.203	up
mmu-miR-296-5p	0.0193704	down	NM_010518	IGFBP5	1.211	up
mmu-miR-296-5p	0.0193704	down	ENSMUST00000125922	KIAA1211	1.293	up
mmu-miR-296-5p	0.0193704	down	NM_001081124	MAP7D2	1.201	up
mmu-miR-296-5p	0.0193704	down	NM_011161	MAPK11	1.312	up
mmu-miR-296-5p	0.0193704	down	NM_016901	OAZ3	1.23	up
mmu-miR-296-5p	0.0193704	down	NM_022321	PARVG	1.32	up
mmu-miR-296-5p	0.0193704	down	NM_001100461	PNMA5	1.258	up
mmu-miR-296-5p	0.0193704	down	NM_016741	SCARB1	1.215	up
mmu-miR-296-5p	0.0193704	down	ENSMUST00000041641	SOLH	1.222	up
mmu-miR-296-5p	0.0193704	down	NM_009234	SOX11	1.282	up
mmu-miR-296-5p	0.0193704	down	ENSMUST00000125086	SYS1	1.328	up
mmu-miR-296-5p	0.0193704	down	ENSMUST00000059295	SYT12	1.207	up
mmu-miR-296-5p	0.0193704	down	ENSMUST00000110047	TC2N	1.222	up
mmu-miR-296-5p	0.0193704	down	NM_031997	TMEM2	1.246	up
mmu-miR-296-5p	0.0193704	down	NM_021793	TMEM8A	1.204	up
mmu-miR-296-5p	0.0193704	down	NM_009555	ZNF616	1.294	up
mmu-miR-296-5p	0.0193704	down	NM_028028	ZSWIM1	1.28	up
mmu-miR-297b-5p	0.0156074	down	ENSMUST00000040826	ACN9	1.21	up
mmu-miR-297b-5p	0.0156074	down	NM_001081264	ALG6	1.21	up
mmu-miR-297b-5p	0.0156074	down	NM_133882	C8B	1.322	up
mmu-miR-297b-5p	0.0156074	down	NM_027468	CPM	1.232	up
mmu-miR-297b-5p	0.0156074	down	NM_001081391	CSMD3	1.238	up
mmu-miR-297b-5p	0.0156074	down	NM_023737	EHHADH	1.351	up
mmu-miR-297b-5p	0.0156074	down	ENSMUST00000093939	FBXO47	1.376	up
mmu-miR-297b-5p	0.0156074	down	NM_010188	FCGR2A	1.232	up
mmu-miR-297b-5p	0.0156074	down	NM_023140	GLRX3	1.299	up
mmu-miR-297b-5p	0.0156074	down	NM_173400	HAUS6	1.237	up
mmu-miR-297b-5p	0.0156074	down	NM_178629	ISPD	1.226	up
mmu-miR-297b-5p	0.0156074	down	NM_172706	KIAA1324L	1.352	up
mmu-miR-297b-5p	0.0156074	down	NM_172871	KLHL9	1.219	up
mmu-miR-297b-5p	0.0156074	down	NM_001024703	MCTP2	1.254	up
mmu-miR-297b-5p	0.0156074	down	ENSMUST00000042161	MGAT4A	1.313	up
mmu-miR-297b-5p	0.0156074	down	NM_008651	MYBL1	1.204	up
mmu-miR-297b-5p	0.0156074	down	NM_029249	PARPBP	1.3	up
mmu-miR-297b-5p	0.0156074	down	ENSMUST00000033800	PLP1	1.264	up
mmu-miR-297b-5p	0.0156074	down	NM_027664	RIMKLB	1.233	up
mmu-miR-297b-5p	0.0156074	down	NM_031198	TFEC	1.201	up
mmu-miR-297b-5p	0.0156074	down	NM_001160385	TMEM196	1.222	up
mmu-miR-297b-5p	0.0156074	down	NM_026534	UBXN2B	1.209	up
mmu-miR-29b	0.0114958	down	NM_133360	ACACA	1.215	up
mmu-miR-29b	0.0114958	down	NM_178645	BLMH	1.204	up
mmu-miR-29b	0.0114958	down	NM_013485	C9	1.205	up
mmu-miR-29b	0.0114958	down	NM_177343	CAMK1D	1.247	up
mmu-miR-29b	0.0114958	down	NM_016900	CAV2	1.236	up
mmu-miR-29b	0.0114958	down	NM_021790	CENPK	1.21	up
mmu-miR-29b	0.0114958	down	BC004040	CNOT8	1.444	up
mmu-miR-29b	0.0114958	down	NM_027468	CPM	1.232	up
mmu-miR-29b	0.0114958	down	ENSMUST00000039247	DSC2	1.338	up
mmu-miR-29b	0.0114958	down	NM_007904	EDNRB	1.218	up
mmu-miR-29b	0.0114958	down	BC057111	FAM53C	1.21	up
mmu-miR-29b	0.0114958	down	NM_010188	FCGR2A	1.232	up
mmu-miR-29b	0.0114958	down	NM_026489	HORMAD1	1.39	up
mmu-miR-29b	0.0114958	down	ENSMUST00000037636	INA	1.499	up
mmu-miR-29b	0.0114958	down	NM_177585	IQCJ	1.216	up
mmu-miR-29b	0.0114958	down	NM_001008785	KBTBD8	1.367	up
mmu-miR-29b	0.0114958	down	NM_001145676	KIAA0825	1.217	up
mmu-miR-29b	0.0114958	down	NM_172871	KLHL9	1.219	up
mmu-miR-29b	0.0114958	down	NM_001205102	LRIT3	1.224	up
mmu-miR-29b	0.0114958	down	NM_025564	MAGOHB	1.362	up
mmu-miR-29b	0.0114958	down	ENSMUST00000042161	MGAT4A	1.313	up
mmu-miR-29b	0.0114958	down	NM_008611	MMP8	1.231	up
mmu-miR-29b	0.0114958	down	NM_026086	NANP	1.344	up
mmu-miR-29b	0.0114958	down	NM_001141949	NMI	1.26	up
mmu-miR-29b	0.0114958	down	ENSMUST00000033800	PLP1	1.264	up
mmu-miR-29b	0.0114958	down	NM_009087	POLR1D	1.277	up
mmu-miR-29b	0.0114958	down	NM_177994	R3HDM4	1.285	up
mmu-miR-29b	0.0114958	down	NM_015811	RGS1	1.354	up
mmu-miR-29b	0.0114958	down	NM_198247	SERTAD4	1.223	up
mmu-miR-29b	0.0114958	down	NM_001081024	SETDB2	1.256	up
mmu-miR-29b	0.0114958	down	NM_183138	TET3	1.226	up
mmu-miR-29b	0.0114958	down	NM_031198	TFEC	1.201	up
mmu-miR-29b	0.0114958	down	NM_001081310	TMEM236	1.259	up
mmu-miR-29b	0.0114958	down	NM_027182	TRIP13	1.22	up
mmu-miR-29b	0.0114958	down	NM_001199045	TUBD1	1.236	up
mmu-miR-29b	0.0114958	down	NM_138949	ZNF286A	1.269	up
mmu-miR-29b	0.0114958	down	NM_178722	ZNF438	1.224	up
mmu-miR-29b	0.0114958	down	NM_001177545	ZNF761	1.548	up
